# Supplementary material for: The Lipophilic Extract from Ginkgo biloba L. Leaves Promotes Glucose Uptake and Alleviates Palmitate-Induced Insulin Resistance in C2C12 Myotubes
Source: Molecules. 2024 Apr 3;29(7):1605. doi: 10.3390/molecules29071605 (PMC11013672; doi:10.3390/molecules29071605)
Supplement: Supplementary file 1 [file molecules-29-01605-s001.zip]

Archive with 1 entries (1 files):
- molecules-2889663-supplementary.pdf
